# Supplementary material for: Spectroscopic, Thermally Induced, and Theoretical Features of Neonicotinoids’ Competition for Adsorption Sites on Y Zeolite
Source: Molecules. 2025 Aug 4;30(15):3267. doi: 10.3390/molecules30153267 (PMC12348587; doi:10.3390/molecules30153267)
Supplement: Supplementary file 1 [file molecules-30-03267-s001.zip]

Archive with 1 entries (1 files):
- molecules-3781181-supplementary.pdf
